# Supplementary material for: Synthesis, Characterization, and Catalytic Activity of Gold Complexes Bearing Bicyclic Silicon and Germanium Anionic Ligands
Source: Organometallics. 2025 Oct 3;44(19):2287–94. doi: 10.1021/acs.organomet.5c00299 (PMC12522683; doi:10.1021/acs.organomet.5c00299)
Supplement: Supplementary file 2 [file om5c00299_si_002.xyz]

56
AuGeC28N3H22Cl
Au       2.621603000     -0.000583000      0.000171000
Ge       0.269384000     -0.000120000     -0.000084000
Cl       5.010780000     -0.000758000      0.000736000
N       -0.779901000     -1.255330000     -0.974925000
N       -0.779008000      1.472092000     -0.600361000
N       -0.779973000     -0.216317000      1.574485000
C       -2.678607000      0.000866000     -0.000622000
C       -2.163876000     -1.128373000     -0.876890000
C       -2.800197000     -2.091620000     -1.624362000
C       -1.754522000     -2.876200000     -2.232683000
C       -1.752190000     -3.985777000     -3.093273000
C       -0.534673000     -4.518751000     -3.506045000
C        0.685575000     -3.960501000     -3.072491000
C        0.714830000     -2.860586000     -2.219379000
C       -0.509796000     -2.325832000     -1.805236000
C       -4.272325000     -2.307863000     -1.792567000
C       -2.163081000      1.324168000     -0.540177000
C       -2.798781000      2.453568000     -1.000396000
C       -1.752600000      3.372491000     -1.374766000
C       -1.749570000      4.672900000     -1.904561000
C       -0.531695000      5.296676000     -2.158515000
C        0.688185000      4.641551000     -1.891486000
C        0.716721000      3.352404000     -1.366349000
C       -0.508238000      2.726560000     -1.111547000
C       -4.270804000      2.707655000     -1.104336000
C       -2.163961000     -0.193821000      1.415457000
C       -2.800440000     -0.359373000      2.623337000
C       -1.754865000     -0.494891000      3.606997000
C       -1.752585000     -0.685843000      4.998162000
C       -0.535047000     -0.778111000      5.665936000
C        0.685253000     -0.682709000      4.965626000
C        0.714527000     -0.493487000      3.586548000
C       -0.510082000     -0.400746000      2.916619000
C       -4.272623000     -0.396038000      2.894540000
H       -4.575498000     -2.225166000     -2.844744000
H       -4.575817000     -3.306456000     -1.451169000
H       -4.856617000     -1.576571000     -1.225233000
H       -3.768666000      0.001349000     -0.000755000
H       -4.573613000      2.912145000     -2.139861000
H       -4.855346000      1.850407000     -0.755770000
H       -4.574295000      3.577028000     -0.506073000
H       -4.575798000      0.398689000      3.589066000
H       -4.856647000     -0.269536000      1.977505000
H       -4.576373000     -1.348717000      3.348391000
H       -2.690447000     -4.420265000     -3.430714000
H       -0.520376000     -5.377823000     -4.172274000
H        1.622438000     -4.395862000     -3.409670000
H        1.653093000     -2.428064000     -1.883422000
H       -2.687551000      5.182780000     -2.112385000
H       -0.516826000      6.303466000     -2.568664000
H        1.625338000      5.151116000     -2.098911000
H        1.654684000      2.844832000     -1.159317000
H       -2.690853000     -0.760088000      5.543253000
H       -0.520753000     -0.925906000      6.742982000
H        1.622083000     -0.758078000      5.511158000
H        1.652636000     -0.419530000      3.043614000
109
AuGe2C56N6H44
Au       0.000068000      0.001401000     -0.002126000
Ge      -2.420599000      0.000411000     -0.001153000
N       -3.456876000      1.548797000     -0.351416000
N       -3.454976000     -0.470196000      1.516351000
N       -3.457235000     -1.078042000     -1.165878000
C       -5.357852000      0.000124000      0.001498000
C       -4.841888000      1.388342000     -0.350591000
C       -5.467823000      2.563854000     -0.694809000
C       -4.414400000      3.523015000     -0.928754000
C       -4.396721000      4.876571000     -1.303599000
C       -3.173101000      5.525591000     -1.444001000
C       -1.958795000      4.847412000     -1.209931000
C       -1.946301000      3.506755000     -0.835807000
C       -3.176205000      2.853528000     -0.704097000
C       -6.937316000      2.826929000     -0.811709000
C       -4.840131000     -0.389301000      1.379090000
C       -5.464522000     -0.678015000      2.570265000
C       -4.409921000     -0.955883000      3.516328000
C       -4.390449000     -1.307636000      4.876048000
C       -3.166039000     -1.511805000      5.506395000
C       -1.952712000     -1.377320000      4.799984000
C       -1.942031000     -1.031509000      3.451725000
C       -3.172673000     -0.817301000      2.822214000
C       -6.933612000     -0.706609000      2.858831000
C       -4.842152000     -0.998566000     -1.025221000
C       -5.468396000     -1.885604000     -1.869668000
C       -4.415319000     -2.566968000     -2.584640000
C       -4.398000000     -3.568887000     -3.568914000
C       -3.174625000     -4.013852000     -4.062410000
C       -1.960212000     -3.470399000     -3.594292000
C       -1.947361000     -2.475541000     -2.620862000
C       -3.177005000     -2.036068000     -2.119334000
C       -6.937896000     -2.120195000     -2.036559000
H       -7.527702000      1.934740000     -0.580720000
H       -7.210131000      3.147825000     -1.825568000
H       -7.261110000      3.621988000     -0.127287000
H       -6.447932000     -0.000021000      0.002411000
H       -7.258004000     -1.696427000      3.205862000
H       -7.525112000     -0.460027000      1.971563000
H       -7.204365000      0.011425000      3.643958000
H       -7.528026000     -1.473626000     -1.379585000
H       -7.209314000     -3.158588000     -1.805503000
H       -7.263345000     -1.926964000     -3.067159000
H       -5.328271000      5.408854000     -1.481064000
H       -3.149588000      6.572649000     -1.734760000
H       -1.015401000      5.376277000     -1.315437000
H       -5.321225000     -1.418786000      5.427327000
H       -3.141144000     -1.783193000      6.558608000
H       -1.008683000     -1.551523000      5.309166000
H       -5.329634000     -3.989970000     -3.939525000
H       -3.151394000     -4.789574000     -4.823423000
H       -1.017044000     -3.825321000     -4.000828000
H       -1.013435000      2.985665000     -0.641657000
H       -1.010019000     -0.940969000      2.901660000
H       -1.014494000     -2.045455000     -2.268368000
Ge       2.420695000      0.000843000     -0.001099000
N        3.455640000     -1.406091000     -0.738133000
N        3.455239000      0.064002000      1.586369000
N        3.458240000      1.342066000     -0.848811000
C        4.840769000     -1.252216000     -0.696592000
C        3.173862000     -2.575653000     -1.415010000
C        4.840337000      0.019848000      1.432638000
C        3.173193000      0.062843000      2.937623000
C        4.843085000      1.227887000     -0.733688000
C        3.178790000      2.513594000     -1.523223000
C        5.357856000     -0.001960000      0.001130000
C        5.465700000     -2.299694000     -1.332493000
C        4.411448000     -3.165453000     -1.805258000
C        1.943390000     -3.172116000     -1.709685000
C        5.464925000     -0.008945000      2.657864000
C        4.410529000      0.016620000      3.643772000
C        1.942713000      0.108570000      3.601292000
C        5.470071000      2.301949000     -1.321389000
C        4.417554000      3.145376000     -1.836444000
C        1.949502000      3.068584000     -1.894036000
H        6.447938000     -0.002942000      0.001973000
C        6.934960000     -2.524683000     -1.514023000
C        4.392526000     -4.376705000     -2.516214000
C        1.954644000     -4.371111000     -2.416622000
H        1.011057000     -2.718094000     -1.387058000
C        6.934019000     -0.057247000      2.943764000
C        4.391307000      0.005905000      5.048214000
C        1.953640000      0.095084000      4.993124000
H        1.010668000      0.163716000      3.046623000
C        6.939763000      2.570352000     -1.422681000
C        4.401069000      4.367149000     -2.529216000
C        1.963179000      4.280719000     -2.578177000
H        1.016264000      2.563076000     -1.663811000
H        7.526140000     -1.722814000     -1.060770000
H        7.207255000     -2.573096000     -2.576484000
H        7.258279000     -3.469741000     -1.058257000
C        3.168321000     -4.966824000     -2.818354000
H        5.323574000     -4.845899000     -2.825422000
H        1.010776000     -4.854328000     -2.654176000
H        7.259412000      0.809221000      3.534317000
H        7.525330000     -0.067219000      2.022800000
H        7.203964000     -0.953795000      3.517031000
C        3.167048000      0.041797000      5.710110000
H        5.322160000     -0.029727000      5.609329000
H        1.009742000      0.132963000      5.530179000
H        7.529306000      1.776508000     -0.953465000
H        7.211909000      3.514594000     -0.933140000
H        7.265216000      2.647556000     -2.468394000
C        3.178047000      4.925375000     -2.890869000
H        5.333055000      4.868743000     -2.779034000
H        1.020300000      4.729316000     -2.879105000
H        3.143853000     -5.903582000     -3.369092000
H        3.142336000      0.032718000      6.796724000
H        3.155453000      5.871073000     -3.426189000
69
AuGeC36N3H27F
Ge      -0.581441000     -0.269799000     -0.000724000
N       -0.316547000      1.594057000     -0.010043000
N       -1.846584000     -0.244620000      1.384787000
N       -1.851278000     -0.257463000     -1.381888000
C       -2.804794000      1.574554000     -0.005325000
C       -1.496412000      2.351173000     -0.010909000
C       -1.210458000      3.693006000     -0.016274000
C        0.228951000      3.795393000     -0.018804000
C        1.112494000      4.885369000     -0.024166000
C        2.482357000      4.644669000     -0.025407000
C        2.986888000      3.329343000     -0.021534000
C        2.133320000      2.227642000     -0.016284000
C        0.755137000      2.470674000     -0.014810000
C       -2.169109000      4.843228000     -0.019046000
C       -2.865848000      0.705075000      1.241012000
C       -3.732290000      0.648085000      2.303772000
C       -3.235133000     -0.395146000      3.170388000
C       -3.673701000     -0.923336000      4.394637000
C       -2.948369000     -1.953150000      4.986098000
C       -1.787807000     -2.467619000      4.374083000
C       -1.329966000     -1.963078000      3.159643000
C       -2.060208000     -0.928463000      2.567685000
C       -4.952231000      1.481443000      2.546983000
C       -2.870214000      0.693386000     -1.243180000
C       -3.741055000      0.625675000     -2.301702000
C       -3.247271000     -0.425984000     -3.160033000
C       -3.690800000     -0.966347000     -4.377162000
C       -2.967706000     -2.001862000     -4.961367000
C       -1.804469000     -2.510000000     -4.349134000
C       -1.341658000     -1.993325000     -3.141704000
C       -2.069745000     -0.953098000     -2.557000000
C       -4.962284000      1.456240000     -2.547994000
H       -3.209583000      4.505394000     -0.016534000
H       -2.030823000      5.477535000     -0.903467000
H       -2.028557000      5.483650000      0.860600000
H       -3.642401000      2.271232000     -0.007141000
H       -5.853686000      0.860288000      2.619192000
H       -5.115975000      2.206075000      1.743821000
H       -4.873120000      2.042721000      3.486355000
H       -5.122731000      2.188925000     -1.751501000
H       -5.863861000      0.834159000     -2.609984000
H       -4.887424000      2.008000000     -3.493331000
H        0.728257000      5.901949000     -0.027271000
H        3.177006000      5.479914000     -0.029500000
H        4.061478000      3.180383000     -0.022822000
H       -4.568007000     -0.531448000      4.871913000
H       -3.278825000     -2.369516000      5.933511000
H       -1.241027000     -3.272154000      4.858002000
H       -4.587158000     -0.579356000     -4.854580000
H       -3.302010000     -2.427680000     -5.903213000
H       -1.259502000     -3.319163000     -4.827346000
H        2.524068000      1.213668000     -0.013513000
H       -0.435281000     -2.357537000      2.684463000
H       -0.444808000     -2.382715000     -2.666418000
C        3.678248000     -2.406839000      0.012924000
C        2.931411000     -3.386460000      0.016952000
H        2.608815000     -4.407408000      0.023889000
C        4.464080000     -1.219560000      0.007099000
C        4.827700000     -0.623520000     -1.218156000
C        4.797432000     -0.592132000      1.225397000
C        5.512186000      0.583845000     -1.226379000
H        4.548692000     -1.101702000     -2.150664000
C        5.481487000      0.615405000      1.219708000
H        4.494730000     -1.046131000      2.162589000
C        5.824061000      1.180892000     -0.006740000
H        5.789045000      1.079101000     -2.149524000
H        5.734632000      1.134671000      2.136423000
F        6.451661000      2.365554000     -0.014068000
Au       1.255630000     -1.758787000      0.005901000
54
GeC28N3H22
N       -1.582976000      0.182888000     -0.425286000
N        0.632401000     -1.461517000     -0.425326000
C       -0.000497000      0.000283000      1.461498000
C       -1.415201000      0.163560000      0.948181000
C        0.565522000     -1.306497000      0.948163000
C       -2.617338000      0.302055000      1.608960000
C        1.047182000     -2.416620000      1.608915000
C       -3.614004000      0.417247000      0.581510000
C        1.445856000     -3.337254000      0.581431000
C       -5.007600000      0.577808000      0.594904000
C        2.003960000     -4.624268000      0.594801000
C       -5.694079000      0.656785000     -0.612423000
C        2.278658000     -5.258315000     -0.612532000
C       -5.005966000      0.577447000     -1.839320000
C        2.002868000     -4.622886000     -1.839416000
C       -3.624205000      0.418276000     -1.881901000
C        1.449526000     -3.346793000     -1.881974000
C       -2.927809000      0.338064000     -0.671244000
C        1.170814000     -2.703592000     -0.671305000
C       -2.868006000      0.330587000      3.084773000
C        1.148397000     -2.647915000      3.084717000
H       -0.000415000      0.000326000      2.549471000
H       -5.543646000      0.639526000      1.537498000
H        2.218859000     -5.119235000      1.537383000
H       -6.772357000      0.780951000     -0.613374000
H        2.710511000     -6.254107000     -0.613492000
H       -5.563549000      0.641603000     -2.768231000
H        2.226022000     -5.137867000     -2.768335000
H       -1.940663000      0.222604000      3.653032000
H       -3.539342000     -0.479405000      3.396392000
H       -3.335823000      1.272649000      3.397122000
H        2.185812000     -2.823183000      3.396080000
N        0.948765000      1.279246000     -0.425517000
C        0.848298000      1.143697000      0.947978000
C        1.570108000      2.115001000      1.608634000
C        2.168420000      2.920237000      0.581081000
C        3.005483000      4.045941000      0.594362000
C        3.417730000      4.600380000     -0.613017000
C        3.004343000      4.044446000     -1.839849000
C        2.174396000      2.928293000     -1.882317000
C        1.756165000      2.365847000     -0.671606000
C        1.720981000      2.317421000      3.084421000
H        3.327543000      4.478971000      1.536913000
H        4.065400000      5.471370000     -0.614056000
H        3.339249000      4.494743000     -2.768806000
H        1.164015000      1.568250000      3.652813000
H        2.770902000      2.251269000      3.396160000
H        1.355528000      3.303798000      3.396505000
H        0.777406000     -1.791291000      3.653135000
H        0.567599000     -3.524802000      3.397186000
H       -3.097869000      0.357538000     -2.828340000
H        1.238595000     -2.860726000     -2.828396000
H        1.858329000      2.502943000     -2.828702000
Ge      -0.000733000      0.000136000     -1.634987000
54
SiC28N3H22
Si      -0.000491000      0.000430000     -1.592631000
N       -1.459559000      0.470211000     -0.506370000
N        0.322177000     -1.498291000     -0.506506000
C       -0.000236000      0.000503000      1.412941000
C       -1.347718000      0.434248000      0.876664000
C        0.297752000     -1.383326000      0.876508000
C       -2.518109000      0.810611000      1.493417000
C        0.556993000     -2.585055000      1.493314000
C       -3.439050000      1.106997000      0.429642000
C        0.760889000     -3.530853000      0.429603000
C       -4.773890000      1.536205000      0.397236000
C        1.056662000     -4.901444000      0.397272000
C       -5.392721000      1.735426000     -0.832611000
C        1.193133000     -5.537122000     -0.832547000
C       -4.694130000      1.511020000     -2.034915000
C        1.037647000     -4.820100000     -2.034886000
C       -3.369337000      1.084998000     -2.031835000
C        0.744115000     -3.459798000     -2.031875000
C       -2.742758000      0.883306000     -0.798088000
C        0.606059000     -2.816132000     -0.798156000
C       -2.805787000      0.902570000      2.959543000
C        0.620981000     -2.879930000      2.959471000
H        0.000011000      0.000476000      2.500803000
H       -5.316932000      1.710651000      1.321461000
H        1.177364000     -5.458808000      1.321551000
H       -6.425419000      2.067482000     -0.869857000
H        1.421876000     -6.597502000     -0.869744000
H       -5.198316000      1.673269000     -2.982209000
H        1.148820000     -5.338011000     -2.982146000
H       -1.935191000      0.622353000      3.558173000
H       -3.631473000      0.241647000      3.251290000
H       -3.091616000      1.920646000      3.251977000
H        1.606429000     -3.263651000      3.251634000
N        1.136150000      1.029280000     -0.506670000
C        1.049240000      0.950383000      0.876360000
C        1.961306000      1.774817000      1.493027000
C        2.678681000      2.423844000      0.429204000
C        3.718672000      3.364276000      0.396725000
C        4.200830000      3.800243000     -0.833164000
C        3.656556000      3.308075000     -2.035426000
C        2.624341000      2.374739000     -2.032274000
C        2.136115000      1.933320000     -0.798481000
C        2.185571000      1.976879000      2.959149000
H        4.141797000      3.746788000      1.320934000
H        5.005442000      4.527787000     -0.870481000
H        4.049412000      3.663247000     -2.982744000
H        1.506030000      1.364544000      3.557525000
H        3.209488000      1.712488000      3.251377000
H        2.028736000      3.022681000      3.251326000
H        0.427362000     -1.985892000      3.557813000
H       -0.117311000     -3.637004000      3.251785000
H       -2.831719000      0.912190000     -2.957085000
H        0.624400000     -2.907936000     -2.957135000
H        2.205463000      1.995940000     -2.957499000
56
AuSiC28N3H22Cl
Au      -2.475954000     -0.001564000     -0.002490000
Cl      -4.889039000     -0.000531000     -0.002005000
Si      -0.203171000     -0.000415000     -0.000833000
N        0.730907000     -0.051737000      1.537686000
N        0.732350000      1.357675000     -0.723536000
N        0.734279000     -1.305335000     -0.813352000
C        2.661249000      0.001552000      0.002291000
C        2.125006000     -0.046796000      1.422802000
C        2.724683000     -0.088085000      2.656401000
C        1.649538000     -0.121408000      3.618394000
C        1.613315000     -0.168880000      5.020747000
C        0.379302000     -0.191717000      5.663946000
C       -0.821241000     -0.167827000      4.925967000
C       -0.815955000     -0.120716000      3.534034000
C        0.424985000     -0.097701000      2.888855000
C        4.188224000     -0.097404000      2.971731000
C        2.126341000      1.255881000     -0.667234000
C        2.727179000      2.345018000     -1.246733000
C        1.652968000      3.194779000     -1.701072000
C        1.618172000      4.433180000     -2.360852000
C        0.384828000      5.001657000     -2.665283000
C       -0.816454000      4.350419000     -2.319897000
C       -0.812600000      3.121203000     -1.665119000
C        0.427694000      2.550934000     -1.359742000
C        4.191021000      2.623077000     -1.392649000
C        2.128128000     -1.205508000     -0.750390000
C        2.730458000     -2.252009000     -1.402368000
C        1.657413000     -3.070690000     -1.913080000
C        1.624207000     -4.261691000     -2.655078000
C        0.391579000     -4.810014000     -2.997113000
C       -0.810561000     -4.185333000     -2.608393000
C       -0.808284000     -3.003215000     -1.871969000
C        0.431275000     -2.453195000     -1.528888000
C        4.194689000     -2.517312000     -1.566984000
H        4.797887000     -0.069883000      2.063069000
H        4.474319000     -0.996689000      3.533035000
H        4.474326000      0.766273000      3.586452000
H        3.751256000      0.002346000      0.003480000
H        4.478843000      2.727587000     -2.447107000
H        4.799734000      1.820535000     -0.964284000
H        4.476592000      3.556794000     -0.890381000
H        4.802295000     -1.745544000     -1.083973000
H        4.482791000     -2.548216000     -2.626088000
H        4.481420000     -3.483167000     -1.130468000
H        2.538096000     -0.187395000      5.592841000
H        0.337350000     -0.228474000      6.749716000
H       -1.772319000     -0.186499000      5.451281000
H        2.543527000      4.938059000     -2.628562000
H        0.343973000      5.960513000     -3.176099000
H       -1.767002000      4.814713000     -2.568383000
H        2.550193000     -4.746029000     -2.956439000
H        0.351989000     -5.732179000     -3.571616000
H       -1.760495000     -4.633100000     -2.887649000
H       -1.740400000     -0.102387000      2.965261000
H       -1.737715000      2.619489000     -1.398871000
H       -1.733935000     -2.521776000     -1.572250000
109
AuSi2C56N6H44
Au      -0.000040000      0.000997000      0.001290000
Si      -2.380175000      0.000545000     -0.000120000
N       -3.311818000     -0.501435000     -1.453065000
N       -3.312825000      1.509179000      0.291530000
N       -3.312479000     -1.006948000      1.160288000
C       -5.242608000     -0.000121000     -0.000921000
C       -4.705839000     -0.512119000     -1.329351000
C       -5.296746000     -1.022006000     -2.458541000
C       -4.215889000     -1.358003000     -3.356080000
C       -4.165324000     -1.911565000     -4.645424000
C       -2.926501000     -2.114224000     -5.247788000
C       -1.732430000     -1.761007000     -4.587060000
C       -1.754389000     -1.204492000     -3.310675000
C       -2.998210000     -1.018059000     -2.699274000
C       -6.757058000     -1.206593000     -2.732401000
C       -4.706770000      1.406646000      0.220219000
C       -5.298384000      2.639042000      0.344312000
C       -4.218072000      3.584812000      0.502958000
C       -4.168290000      4.978087000      0.669355000
C       -2.929835000      5.601624000      0.795963000
C       -1.735361000      4.853453000      0.771467000
C       -1.756557000      3.469929000      0.614111000
C       -2.999990000      2.846735000      0.468650000
C       -6.758896000      2.967637000      0.321721000
C       -4.706459000     -0.894575000      1.107033000
C       -5.297788000     -1.617927000      2.112673000
C       -4.217224000     -2.227310000      2.852788000
C       -4.167182000     -3.067510000      3.976595000
C       -2.928580000     -3.488205000      4.453543000
C       -1.734240000     -3.092681000      3.817743000
C       -1.755687000     -2.265148000      2.697872000
C       -2.999282000     -1.828325000      2.230604000
C       -6.758223000     -1.763020000      2.408733000
H       -7.371393000     -0.873399000     -1.890048000
H       -7.001099000     -2.260131000     -2.921373000
H       -7.076487000     -0.641283000     -3.617691000
H       -6.332665000     -0.000373000     -0.001240000
H       -7.078278000      3.451809000      1.253878000
H       -7.372716000      2.071104000      0.189703000
H       -7.003680000      3.657562000     -0.496380000
H       -7.372383000     -1.202535000      1.696953000
H       -7.003390000     -1.397369000      3.414425000
H       -7.076810000     -2.812717000      2.364362000
H       -5.083245000     -2.178843000     -5.163669000
H       -2.876157000     -2.545808000     -6.244120000
H       -0.775258000     -1.918855000     -5.076108000
H       -5.086517000      5.560046000      0.697177000
H       -2.880102000      6.680193000      0.921236000
H       -0.778520000      5.356345000      0.880243000
H       -5.085326000     -3.382701000      4.466759000
H       -2.878614000     -4.135572000      5.325265000
H       -0.777271000     -3.437719000      4.199098000
H       -0.836213000     -0.912954000     -2.812304000
H       -0.838223000      2.892811000      0.617757000
H       -0.837338000     -1.979583000      2.196334000
Si       2.380078000      0.000895000      0.000794000
N        3.312985000     -0.400312000      1.483964000
N        3.312588000      1.485905000     -0.394349000
N        3.311169000     -1.084005000     -1.088720000
C        4.706880000     -0.419773000      1.359863000
C        3.000561000     -0.830477000      2.762943000
C        4.706607000      1.388181000     -0.317727000
C        2.999768000      2.808292000     -0.662240000
C        4.705210000     -0.968487000     -1.044521000
C        2.996981000     -1.977134000     -2.099663000
C        5.242448000     -0.000197000     -0.001072000
C        5.298881000     -0.851273000      2.520692000
C        4.218923000     -1.124804000      3.440226000
C        1.757394000     -0.974533000      3.387085000
C        5.298280000      2.608996000     -0.526845000
C        4.217951000      3.541917000     -0.748780000
C        1.756258000      3.420478000     -0.848159000
C        5.295611000     -1.759479000     -1.998438000
C        4.214371000     -2.418345000     -2.693799000
C        1.752961000     -2.444880000     -2.534805000
H        6.332500000     -0.000695000     -0.001713000
C        6.759457000     -1.016936000      2.805040000
C        4.169754000     -1.588745000      4.764506000
C        1.736835000     -1.442358000      4.698607000
H        0.838573000     -0.717733000      2.871104000
C        6.758869000      2.938040000     -0.528646000
C        4.168241000      4.920472000     -1.010475000
C        1.735138000      4.789920000     -1.100198000
H        0.837770000      2.844851000     -0.810423000
C        6.755775000     -1.924794000     -2.285069000
C        4.163346000     -3.334150000     -3.756845000
C        1.730535000     -3.347758000     -3.594845000
H        0.835011000     -2.125160000     -2.053579000
H        7.372949000     -0.742184000      1.941258000
H        7.003625000     -2.055129000      3.065319000
H        7.079836000     -0.392470000      3.649283000
C        2.931604000     -1.749581000      5.380689000
H        5.088242000     -1.820000000      5.298825000
H        0.780200000     -1.566250000      5.198374000
H        7.077142000      3.357107000     -1.492197000
H        7.372735000      2.052538000     -0.336243000
H        7.004787000      3.682394000      0.239906000
C        2.929748000      5.534229000     -1.177912000
H        5.086563000      5.498847000     -1.079484000
H        0.778237000      5.284479000     -1.241732000
H        7.370560000     -1.316229000     -1.614504000
H        6.999991000     -1.629843000     -3.313947000
H        7.074456000     -2.968887000     -2.168245000
C        2.924326000     -3.786536000     -4.202671000
H        5.081081000     -3.682610000     -4.224744000
H        0.773223000     -3.718046000     -3.950808000
H        2.882343000     -2.111902000      6.404297000
H        2.880076000      6.601652000     -1.376958000
H        2.873595000     -4.492550000     -5.027564000
69
AuSiC36N3H27F
Si      -0.655501000     -0.190737000      0.000089000
N       -0.345524000      1.558646000     -0.037385000
N       -1.808604000     -0.208442000      1.346377000
N       -1.823114000     -0.263336000     -1.331394000
C       -2.826188000      1.581558000     -0.024272000
C       -1.512475000      2.348568000     -0.046705000
C       -1.200633000      3.680920000     -0.073124000
C        0.241771000      3.754339000     -0.081106000
C        1.140462000      4.830643000     -0.105119000
C        2.506490000      4.568576000     -0.106004000
C        2.988348000      3.245934000     -0.083458000
C        2.117526000      2.157361000     -0.059574000
C        0.743668000      2.421813000     -0.058428000
C       -2.136473000      4.849240000     -0.090506000
C       -2.858953000      0.721178000      1.229414000
C       -3.700287000      0.645180000      2.306816000
C       -3.162303000     -0.387997000      3.162849000
C       -3.570214000     -0.920464000      4.394964000
C       -2.815013000     -1.934561000      4.976360000
C       -1.656220000     -2.425799000      4.344484000
C       -1.228979000     -1.915032000      3.120835000
C       -1.989035000     -0.896777000      2.538462000
C       -4.932566000      1.451813000      2.574773000
C       -2.872697000      0.670124000     -1.240815000
C       -3.727099000      0.548459000     -2.303630000
C       -3.198832000     -0.519783000     -3.121864000
C       -3.621442000     -1.103937000     -4.325274000
C       -2.872625000     -2.141490000     -4.872526000
C       -1.705684000     -2.605181000     -4.234842000
C       -1.263811000     -2.043045000     -3.039239000
C       -2.017616000     -1.001451000     -2.491055000
C       -4.963444000      1.342410000     -2.590081000
H       -3.183196000      4.531538000     -0.080133000
H       -1.987431000      5.467094000     -0.984641000
H       -1.979753000      5.499485000      0.779015000
H       -3.668483000      2.272381000     -0.033892000
H       -5.818002000      0.810577000      2.665588000
H       -5.127831000      2.172165000      1.774877000
H       -4.845891000      2.014340000      3.512601000
H       -5.149360000      2.096068000     -1.819168000
H       -5.849293000      0.697450000     -2.642336000
H       -4.889147000      1.864524000     -3.552022000
H        0.770897000      5.852418000     -0.122607000
H        3.214528000      5.392238000     -0.124340000
H        4.060031000      3.078413000     -0.084586000
H       -4.463744000     -0.544047000      4.885756000
H       -3.120516000     -2.355219000      5.930165000
H       -1.084163000     -3.217936000      4.819508000
H       -4.521220000     -0.748833000     -4.820515000
H       -3.189493000     -2.602179000     -5.803863000
H       -1.138779000     -3.416390000     -4.683095000
H        2.494796000      1.139477000     -0.042392000
H       -0.334659000     -2.294275000      2.635030000
H       -0.363008000     -2.400840000     -2.549138000
C        3.517350000     -2.488528000      0.044715000
C        2.753320000     -3.447839000      0.058968000
H        2.316864000     -4.423726000      0.078063000
C        4.336213000     -1.320663000      0.025713000
C        4.736529000     -0.762747000     -1.204903000
C        4.666563000     -0.674979000      1.234206000
C        5.455430000      0.425123000     -1.228405000
H        4.460203000     -1.254029000     -2.131378000
C        5.384742000      0.513257000      1.213732000
H        4.335379000     -1.098532000      2.176012000
C        5.764209000      1.040841000     -0.018016000
H        5.761631000      0.890540000     -2.157848000
H        5.636500000      1.045561000      2.123361000
F        6.425102000      2.208975000     -0.041015000
Au       1.110566000     -1.652268000      0.022944000
